# Supplementary material for: Radiogenomics Pilot Study: Association Between Radiomics and Single Nucleotide Polymorphism-Based Microarray Copy Number Variation in Diagnosing Renal Oncocytoma and Chromophobe Renal Cell Carcinoma
Source: Int J Mol Sci. 2024 Nov 21;25(23):12512. doi: 10.3390/ijms252312512 (PMC11641663; doi:10.3390/ijms252312512)
Supplement: Supplementary file 1 [file ijms-25-12512-s001.zip]

Archive with 1 entries (1 files):
- ijms-3310980-supplementary.pdf
